# Supplementary material for: Persistent hypercoagulability in dogs envenomated by the European adder (Vipera berus berus)
Source: PLoS One. 2022 Feb 18;17(2):e0263238. doi: 10.1371/journal.pone.0263238 (PMC8856559; doi:10.1371/journal.pone.0263238)
Supplement: S1 Data — (XLSX) [file pone.0263238.s007.xlsx]

## Sheet: Thrombin generation data
Running ID	Snakebite 0=no (control), 1 = yes (case)	Sex 0 =FE, 1 = FN, 2= ME, 3= MN	Breed	Age (years)	Weight (kg)	Antivenom tx? 0=N, 1=Y by timepoint	Timepoint	Plasma Lag time	Plasma Peak	Plasma ETP	PRP/2 Lag Time	PRP/2 Peak	PRP/2 ETP	PPP low/2 Lag time	PPP low/2 Peak	PPP low/2 ETP	PS equivalents (nM)	TAT microgram/L
1	1	0	Irish setter	9	24	0	1
1	1	0		9	24	0	2
1	1	0		9	24	0	3
1	1	0		9	24	0	4
1	1	0		9	24	0	5
2	1	2	Alaskan malamute	3	26.5	1	1	9.36	29.62	282.82	5.35	30.2	314.37	4.85	51.91	215.81	29.5	17.9
2	1	2		3	26.5	1	2	8.19	29.21	248.74	4.01	32.94	259.42	4.01	67.18	249.71	23.4	9
2	1	2		3	26.5	1	3	6.68	24.85	208.45	4.01	28.65	222.62	3.68	60.25	216.8	12.7	11.2
2	1	2		3	26.5	1	4
2	1	2		3	26.5	1	5	7.02	20.28	188.92	3.34	21.92	203.8	3.01	58.39	202.28	11.6	2.9
3	1	3	German pointer	11	33.4	0	1	1.67	47.41	261.78	1.33	49.96	275.96	1.33	86.3	241.47	29.6	87.3
3	1	3		11	33.4	0	2	3.33	25.27	207.81	2.67	29.14	206.45	2.5	45.65	174.83	36.3	21.8
3	1	3		11	33.4	0	3	3.67	42.47	237.5	2.67	48.86	250.2	2.67	81.67	261.17	41.5	173.9
3	1	3		11	33.4	0	4	6	42.62	237.03	3.33	38.64	220.2	3.33	52.76	190.37	41.5	29.6
3	1	3		11	33.4	0	5
4	1	2	English setter	8	23	1	1
4	1	2		8	23	1	2	10	60.49	260.36	5.17	55.33	254.85	4.17	91.19	247.53	79.5	28.3
4	1	2		8	23	1	3	15.17	9.25	116.27	4.5	20.26	225.14	4.17	40.3	171.18	4.4	13.3
4	1	2		8	23	1	4	12.83	8.95	124.31	4.33	15.32	196.09	4	30.94	143.98	5.9	15
4	1	2		8	23	1	5	8	26.98	243.04	3.83	28.03	263.31	3.67	57.44	220.97	8.3	4
5	1	0	Gordon setter	3	20	0	1
5	1	0		3	20	0	2
5	1	0		3	20	0	3
5	1	0		3	20	0	4
5	1	0		3	20	0	5
6	1	0	Husky	4	19.5	0	1	3.83	14.93		3.17	14.17		1.67	39.08	137.37	6.7	62.2
6	1	0		4	19.5	0	2	6.17	7.7		3	7.62	94.77	2.67	34.56	146.42	9.7	23.3
6	1	0		4	19.5	0	3	6	7.37		2.83	14.05	182.59	2.33	33.05	158.88	18.4	36.5
6	1	0		4	19.5	0	4	10.33	3.09		3.33	3.74	53.24	2.67	27.29	114.11	6	26.2
7	1	3	Crossbreed	7	22.7	0	1	2.33	19.55	168.97	2	21.36	174.2	1			36.4	66.4
7	1	3		7	22.7	1	2	7.33	16.8	167.25	4.17	19.11	199.82	3.67	80.49	237.7	5.6	6.9
7	1	3		7	22.7	1	3	6.5	51.79	284.51	3.83	44.69	259.14	3.33	104.17	296.01	6	9.1
7	1	3		7	22.7	1	4	4.5	54.65	272.55	3.33	54.07	272.39	3.33	98.97	267.76	5.8	18.7
7	1	3		7	22.7	1	5	8.3	15.92	152.61	3.5	19.67	171.47	3	55.99	179.27	19.2	5.1
8	1	0	Dalmatian	9	28.9	0	1	1.33	103.59	333	1.33	120.58	353.69	1			89.4	38.3
8	1	0		9	28.9	0	2	5.33	26.15	286.6	3.33	29.92	282.07	3	79.43	310.96	20.8	15.5
8	1	0		9	28.9	0	3	5.5	16.93	198.82	3.33	24.02	237.84	3	63.2	266.36	8.3	15.6
8	1	0		9	28.9	0	4	5	22.57	212.95	2.83	41.47	300.72	3	52.92	236.93	32.5	14
8	1	0		9	28.9	0	5	6.17	34.01	281.26	2.83	45.41	303.35	3	63.19	262.21	36.6	5.5
9	1	2	English setter	2	17	0	1	1.33	44.54	287.6	1.33	45.79	277.76	1			36.7	83
9	1	2		2	17	0	2	3	27.88	254.04	2.33	28.41	229.6	2.17	52.85	179.18	27	37.9
9	1	2		2	17	0	3	4	45.42	278.2	2.67	45.59	265.04	2.67	67.16	216.38	50.6	34.9
9	1	2		2	17	0	4	5	16.43	161.04	3.17	22.1	184.52	3	62.43	209.43	16.6	52
9	1	2		2	17	0	5	7	12.78	136.08	3	14.93	172.7	2.67	29.79	132.29	15.1	16.1
10	1	0	Kleiner Munsterlander	0.25	24.3	0	1	7.5	9.29	120.14	4.67	12.31	170.05	4.33	35.51	173.7	3.8	33.8
10	1	0		0.25	24.3	0	2	6.33	32.66	291.42	3.67	36.13	290.75	3.67	75.21	274	10	26.6
10	1	0		0.25	24.3	1	3	8.33	23.29	250.78	4.33	27.37	263.21	4.17	58.61	249.29	12.9	14
10	1	0		0.25	24.3	1	4
10	1	0		0.25	24.3	1	5	8.83	17.11	203.32	3.67	22.09	267.71	3.67	55.66	248.17	10.2	5.2
11	1	0	Hovawart	5	13.5	0	1	2.07	61.39	309.99	1.9	65.84	302.86	1.4	97.13	273.21	78.9	109.9
11	1	0		5	13.5	0	2	4.07	13.7	169.01	3.07	18.11	193.44	2.4	62.27	216.93	29.9	35.9
11	1	0		5	13.5	0	3	4.41	35.56	262.1	3.07	41.73	311.49	2.74	58.05	221.11	32.6	46.2
11	1	0		5	13.5	0	4	7.25	6.81	76.95	4.07	7.91	95.98	2.74	56.46	225.85	8.1	37.4
11	1	0		5	13.5	0	5	7.92	19.43	168.49	3.07	20.32	194.72	2.57	83.39	266.23	72.9	4.6
12	1	0	German pointer	8	42	0	1	5.68	18.36	224.18	3.68	27.41	287.1	3.01	39.69	213.18	43.2	23.8
12	1	0		8	42	1	3	15.54	7.39	90.08	4.51	9.43	143.87	3.68	24.38	121.76	12.6	21.3
12	1	0		8	42	1	5	8.52	13.66	157.77	3.68	21.22	259.14	3.34	47.13	229.2	9.7	7.4
13	1	0	Kleiner Munsterlander	1	24.9	0	1	2.33	9.53	146.69	2.33	10.26	128.13	1.67	56.71	201.61	8.4	43.2
13	1	0		1	24.9	0	2	2	39.65	276.76	2	42.15	281.6	1.67	68.06	242.22	36.3	54.8
13	1	0		1	24.9	0	3	2.33	32.22	233.4	2	37.55	250.94	2	56.32	224.96	26.1	57.3
13	1	0		1	24.9	0	4
13	1	0		1	24.9	0	5	13.5	5.3	72.05	3.33	9.15	123.77	2.67	26.04	116	9.8	3.8
14	1	2	Standard poodle	5	22.3	0	1	1.67	27.33	157.77	1.67	30.69	189.41	1			15.5	172.7
14	1	2		5	22.3	1	2	10	7.08	96.89	4.67	8.76	116.7	3.83	67.11	247.12	5.9	23.6
14	1	2		5	22.3	1	3	8.5	28.46	241.48	3.33	35.64	281.18	3.17	66.05	273.41	21.2	16.1
14	1	2		5	22.3	1	4	9.33	11.33	135.85	3.5	20.49	225.28	3	59.72	249	7.2	24
14	1	2		5	22.3	1	5											4.8
15	1	0	English setter	6	18.6	0	1	8.17	21.69	225.97	3.17	28.2	246.49	3	51.05	212.03	10.4	52.4
15	1	0		6	18.6	1	2	10.17	10.88	125.61	3.17	21.72	202.91	3	48.9	200.72	11.5	36.4
15	1	0		6	18.6	1	3	11	10.98	84.01	3.67	11.34	122.96	3.17	59.84	203.02	4.1	44.3
15	1	0		6	18.6	1	4	7.83	10.88	116.45	3.5	12.68	131.89	3	88.27	260.03	7.9	31.1
15	1	0		6	18.6	1	5	7.67	19.76	216.98	3	19.7	191.4	3	54.59	211.95	16	12.9
16	1	0	Weimeraner	3	18.3	0	1
16	1	0		3	18.3	0	2
16	1	0		3	18.3	0	3
16	1	0		3	18.3	0	4
16	1	0		3	18.3	0	5
17	1	0	Gordon setter	3	36	0	1	8	5.39	80.07	4	11.25	140.71	3.33	40.39	184.21	12.8	11.7
17	1	0		3	36	1	2	11.33	16.12	168.5	4.5	15.69	175.81	4	73.71	246.49	6.2	15.8
17	1	0		3	36	1	3	23	4.14		5	5.66	89.47	4	43.68	180.54	3.5	6.5
17	1	0		3	36	1	4	13.17	15.64	154.9	3.67	19.49	185.19	3.67	32.77	159.18	17.8	6.5
17	1	0		3	36	1	5	9.33	6.94	80.88	3.67	11.06	130.25	3	30.02	153.35	8.1	52.3
18	1	0	Breton	3	16.7	0	1	5.33	9.37	100.31	4.5	9.95	92.19	3.67	22.72	81.27	23.9	156.7
18	1	0		3	16.7	1	2	9.83	11.51	120.11	3.67	14.66	161.53	3.33	41.53	150.49	10.4	52.6
18	1	0		3	16.7	1	3	8.67	24.59	210.27	3.33	26.35	213.74	3	58.94	201.3	12	42.5
18	1	0		3	16.7	1	4	5.17	24.01	170.48	3	22.43	153.03	2.67	81.08	201.84	12.7	47.2
19	1	1	English setter	9	17.1	0	1	2.45	34.54	292.47	2.11	39.07	287.55	1.95	56.7	219.21	63.2	46.9
19	1	1		9	17.1	0	2	6.79	22.69	237.61	3.28	18.7	207.23	2.95	37.83	181.59	16.1	21.8
19	1	1		9	17.1	0	3	8.46	8.33		3.78	7.76	116.46	2.95	36.19	172.93	6.2	37.7
19	1	1		9	17.1	0	4	13.14	9.18	116.25	3.28	12.8	187.02	2.95	26.56	120.33	6.2	21.8
19	1	1		9	17.1	0	5	6.12	33.74	298.62	2.61	33.45	267.32	2.45	90.6	284.77	24.6	9.1
20	1	0	German pointer	4	23.6	0	1	4.33	108.49	370.74	3.33	113.82	360.33	2.5	151.56	381.96	92	44
20	1	0		4	23.6	1	2	9.17	25.5	215.4	3.67	30.2	250.83	3	53.9	205.5	60.9	12.4
20	1	0		4	23.6	1	3	10	18.3	170	3.33	22.29	215.62	3	52.01	202.34	7.6	15.3
20	1	0		4	23.6	1	4	22	4.29	55.55	4.17	3.83	58.21	3.5	54.76	165.36	1.6	16
20	1	0		4	23.6	1	5	12.5	7.27	92.37	3.33	10.74	145.79	3	51.76	197.22	3.7	4.9
21	1	0	Kleiner Munsterlander	8	17	1	1
21	1	0		8	17	1	2	7.63	14.04	158.61	3.78	14.91	176.16	2.95	66.07	231.01	4.9	31.9
21	1	0		8	17	1	3	6.29	27.48	207.86	3.28	27.81	212.13	2.78	72.07	213.11	12.6	30
21	1	0		8	17	1	4	7.29	10.51	135.87	3.62	10.94	142.51	2.95	75.93	216.19	3.6	50.9
21	1	0		8	17	1	5	3.95	23.91	213.33	2.61	24.37	209.07	2.28	99.02	274.98	12.5	10.5
22	1	0	Labrador	3	36	0	1
22	1	0		3	36	0	2	7	10.88		5	11.99		3.33	32.83	168.31	15.3	33.8
22	1	0		3	36	0	3	4.67	21.94	248.24	4	23.63	234.78	4	68.04	258.28	14.7	35.8
22	1	0		3	36	0	4	7.33	12.28	171.48	4.33	14.29	190.79	4.17	46.5	216.13	9.2	17.7
22	1	0		3	36	0	5											5.2
23	1	2	English setter	5	19.9	0	1
23	1	2		5	19.9	0	2
23	1	2		5	19.9	0	3
23	1	2		5	19.9	0	4
23	1	2		5	19.9	0	5
24	1	0	Crossbreed	2	29	0	1	2.33	13.91	175.21	2.33	16.57	199.12	1.67	40.08	171.93	17.6	91.4
24	1	0		2	29	0	2	4.33	13.67	163	3	19.29	249.08	2.67	41.29	183.82	23.8	25
24	1	0		2	29	0	3
24	1	0		2	29	0	5	6.83	19.05	202.03	2.67	22.9	222.54	2.67	40.73	173.34	21.2	2.5
25	1	0	Border collie	1	17.6	0	1	2.4	29.29	280.74	2.07	32.51	244.87	1.73	50.43	197	71.8	105.2
25	1	0		1	17.6	0	2	4.57	20.59	222.37	3.4	24.79	226.3	2.9	60.47	219.09	25.8	76
25	1	0		1	17.6	0	3	7.58	24.07	215.02	3.07	26.95	230.71	3.07	67.53	228.99	16.7	67.2
25	1	0		1	17.6	0	4	10.43	15.26	137.97	3.4	18.68	165.37	3.07	54.01	182.43	12.2	68.3
25	1	0		1	17.6	0	5	4.41	45.01	339.17	2.4	47.03	282.99	2.4	73.33	263.45	82.7	17.1
26	1	2	Crossbreed	13	37.6	0	1	2.67	124.81	391.83	2.33	126.62	368.97	2	157.34	358.36	99.5	82.8
26	1	2		13	37.6	0	2	4	89.89	404.47	2.33	85.21	402.46	2.33	152.64	424.26	29.9	15.1
26	1	2		13	37.6	1	3	5	58.91	352.86	2.67	59.88	358.86	2.33	110.66	363.63	15.8	6.5
26	1	2		13	37.6	1	4	9.5	29.6	233.59	3	35.42	269.81	2.67	73.96	274.35	14.1	10.2
27	1	0	Standard poodle	0.58	14	1	1	6.67	23.16	262.49	3.33	25.65	288.85	2.67	56.98	213.37	20.5	20.7
27	1	0		0.58	14	1	2	6.83	19.48	193.78	3.5	17.1	211.12	2.67	52.05	201.09	8.8	82.3
27	1	0		0.58	14	1	3	5.17	23.76	223.92	3	35.91	270.79	2.33	54.77	222.89	37.6	119.7
27	1	0		0.58	14	1	4	4	33.13	240.65	2.67	43.98	279.87	2.33	64.79	229.77	44	104.7
27	1	0		0.58	14	1	5	5.33	45.82	289.47	3	32.43	234.14	2.67	60.81	205.37	61.9	5.9
28	1	2	Labrador	6	34	1	1
28	1	2		6	34	1	2	10.19	3.66	58.45	4.7	8.03	113.07	3.54	28.89	132.17	8.3	73.7
28	1	2		6	34	1	3	11.85	9.18		4.54	9.36	150.41	3.71	21.15	115.32	9.8	4.2
28	1	2		6	34	1	4	15.01	3.62	58.97	4.87	8	130.17	3.87	17.58	93.91	5.9	33.7
28	1	2		6	34	1	5	12.68	7.39	98.64	4.2	10.05	137.04	3.21	20.79	109.52	10	2.3
29	1	0	Crossbreed	4.5	28	0	1	1.33	61.37	315.28	1.33	61.12	307.95	1.33	100.6	284.72	42.6	69.5
29	1	0		4.5	28	0	2	3.33	24.47	222.93	3	27.55	226.79	2.33	51.15	188.63	27.2	28.2
29	1	0		4.5	28	0	3	4	59.46	302.71	2.67	62.14	334.19	2.67	100.29	302.03	21.2	47.4
29	1	0		4.5	28	0	4	6.5	26.79	229.59	3.33	27.54	252.83	3	56.95	196.99	7.7	28.5
29	1	0		4.5	28	0	5
30	1	0	Flat coat	6	32	1	1
30	1	0		6	32	1	2	4.67	28.22	216.34	3	32.45	213.94	2.67	76.16	230.13	25.5	66.7
30	1	0		6	32	1	3
30	1	0		6	32	1	4	5.5	27.39	214.71	3.33	31.41	236.52	2.83	71.99	222.82	14.4	34.1
30	1	0		6	32	1	5
31	1	0	Akita	5	43	0	1	1.67	21.18	147.9	1.67	24.24	160.96	1			16.2	84.7
31	1	0		5	43	0	2	9.17	18.47	179.68	4.33	16.51	187.7	3.67	41.26	177.37	17.6	53.5
31	1	0		5	43	0	3	6.67	18.94	195.02	3.83	19.76	211.09	3.17	56.48	220.91	15.1	53.9
31	1	0		5	43	0	4	10.83	1.11		5.17	1.3		3.67	38.39	177.18	4.1	68
31	1	0		5	43	0	5	9.67	12.35	140.61	4	11.32	146.62	3	33.02	146.44	9.1	3.6
32	1	2	English setter	1	25.5	1	1
32	1	2		1	25.5	1	2	4.54	66.93	319.97	3.54	61.56	316.4	3.54	84.14	268.27	57.7	50.2
32	1	2		1	25.5	1	3	4.37	49.21	293.79	3.54	47.94	302.3	3.37	78.74	277.61	20	13.9
32	1	2		1	25.5	1	4	5.53	43.58	286.6	3.87	34.31	272.1	3.71	63.98	195.43	19.2	23.9
32	1	2		1	25.5	1	5	5.2	47.48	320.16	2.87	42.97	300.38	2.87	97.17	327.08	18.8	18.7
101	0	0	Labrador	0.83	26	3	0
102	0	0	Labrador	1.5	29.1	3	0	7.08	9.63	136.17	5.08	16.23	205.61	4.57	44.44	211.52	19.4	32.8
103	0	0	Crossbreed	6	31.6	3	0
104	0	0	Crossbreed	11	31	3	0	10.26	15.63		4.74	14.41		3.4	36.62	180.18	6.6	6.3
105	0	2	Crossbreed	11	31	3	0	11	3.99	58.22	3.17	7.67	108.89	2.67	38.98	170.57	5.4	7.5
106	0	2	Boxer	3	39	3	0
107	0	2	Boxer	4	39.8	3	0	9.83	8.67	97.86	4.33	9.49	118.94	3.33	25.99	121.58	14.5	5.9
108	0	2	English Setter	2	25	3	0	8.83	13.87		3.33	10.5	108.26	3	42.69	155.83	18.3	3.9
109	0	3	Cocker Spaniel	7	14.7	3	0
110	0	2	Cocker Spaniel	1.5	14.5	3	0	15.83	6.99		4	6.64	94.11	3.17	16.16	86.72	6.3	5.8
111	0	0	Saluki	1.5	20.2	3	0
112	0	1	Flat Coat	10	30	3	0
113	0	0	Standard Poodle	5	24.4	3	0	19	2.94		5.5	5.67		3.67	18.59	101.9	2	6
114	0	0	Crossbreed	6	16.5	3	0	9	10.78		5.5	10.25		3.83	65.49	200.43	7.4	8.3
115	0	1	Dobermann	7	33.3	3	0
116	0	0	English Setter	5	19.1	3	0	10.67	5.43	75.84	3.5	6.61	91.08	3	27.65	141.06	11.4	3.8
117	0	1	German pointer	12	21	3	0	11.67	6.05	84.06	6.17	8.67	126.43	5.33	36.21	164.04	8.4	8.8
118	0	2	Labrador	6	40	3	0	10.5	10.2		4.67	8.32	119.4	3.83	42.6	188.02	5.2	6.4
119	0	2	Labrador	2	31.5	3	0	11.33	8.1		4.33	9.48		3.33	20.82	104.72	8	6.5
120	0	1	Briard	13	30.6	3	0
121	0	3	Crossbreed	7	34.7	3	0
122	0	2	Rottweiler	2	48	3	0
123	0	2	English setter	3	25.3	3	0	10	7.8	87.2	3.67	10.59	132.12	3.33	32.04	139.13	11.8	4.2
124	0	1	German pointer	11	23.4	3	0	10	5.89		3.67	5.02	64.46	3.33	32.55	142.89	38.9	11.5
125	0	0	Cocker spaniel	6	12.5	3	0
126	0	2	Labrador	6	42	3	0
127	0	2	Golden retriever	1.5	32	3	0	24.89	2.23		5.52	5.45		3.68	29.18	134.19	0.9	3.5
128	0	3	GSD	2	29.5	3	0
129	0	2	Golden retreiver	0.75	33.9	3	0	9.36	13.83	156.86	3.34	11.38	144.38	3.01	34.83	163.09	5.6	4.6
130	0	0	Golden retriever	5	29.8	3	0	10.3	3.17	54.89	4.28	4.69	74.45	3.45	15.94	86.38	2.6	7.3
131	0	0	Boxer	7	26.5	3	0
132	0	2	English setter	9	25.6	3	0
133	0	0	Irish Wolfhound	4	50	3	0	6.62	16	177.95	3.28	18.51	185.86	2.61	63.41	220.66	7.3	5.6
134	0	0	Crossbreed	2	16	3	0
135	0	3	Icelandic sheepdog	4	18	3	0
136	0	0	SBT	6	13	3	0	10.17	9.1	97.87	4.17	8.39	107.36	3.33	26.4	119.8	7.8	4
137	0	1	Standard poodle	9	26.7	3	0	13.17	3.74		5.5	5.46		3.67	21.23	107.9	1.1	5.9
138	0	3	Crossbreed	12	10	3	0
139	0	1	Greyhound?	9	26	3	0	7.83	13.33	116	3.67	15.31	144.08	2.67	69.18	215.97	25.6	5.3
140	0	1	Crossbreed	12	27	3	0
141	0	3	Samoyed	5	35	3	0
142	0	2	Kleiner Munsterlander	2	24.2	3	0	22.83	3.26		4.33	3.74	61.56	3	24.25	122.83	3.1	2.2
143	0	2	Labrador	7	36	3	0
144	0	3	Crossbreed	12	24.2	3	0
145	0	2	Labrador	6	24.4	3	0	7.2	12.78	149.82	3.87	15.7	181.62	2.87	48.55	199.1	18.4	13.1
146	0	2	Pug	6	10.5	3	0
147	0	0	German pointer	9	32	3	0
148	0	2	Japanese Spitz	2	11	3	0	11.35	12.47		5.04	14.54		3.21	57.73	223.24	2.1	7
149	0	0	Crossbreed	11	15	3	0	13.5	3.67		4.5	2.73	40.96	3	29.07	140.22	1.5	4.5
150	0	0	Crossbreed	6	22.5	3	0
151	0	0	Cocker spaniel	5.5	11.8	3	0	9.33	13.7		3.5	9.68	106.47	2.67	34.06	145.2	7.1	4.4
152	0	1	Labrador	11	26	3	0
153	0	2	Irish setter	7	24	3	0	11.17	5.82		4.83	5.97		3.33	27.43	124.78	35.3	5.2
154	0	0	English pointer	2	19.6	3	0	7.67	11.39	120.71	3.83	12.66	142.43	3	97.23	272.33	6.5	9.8
